# Supplementary material for: Integrative Ligand-Based Pharmacophore Modeling, Virtual Screening, and Molecular Docking Simulation Approaches Identified Potential Lead Compounds against Pancreatic Cancer by Targeting FAK1
Source: Pharmaceuticals (Basel). 2023 Jan 13;16(1):120. doi: 10.3390/ph16010120 (PMC9912262; doi:10.3390/ph16010120)
Supplement: Supplementary file 1 [file pharmaceuticals-16-00120-s001.zip]

Archive with 1 entries (1 files):
- pharmaceuticals-2029558-Supplementary File.pdf
